# Supplementary material for: Cell Compartment-Specific Folding of Ty1 Long Terminal Repeat Retrotransposon RNA Genome
Source: Viruses. 2022 Sep 10;14(9):2007. doi: 10.3390/v14092007 (PMC9503155; doi:10.3390/v14092007)
Supplement: Supplementary file 1 [file viruses-14-02007-s001.zip]

Archive with 2 entries (2 files):
- Supplementary_Data_Zawadzka_et_al.pdf
- Supplemetary_File_Zawadzka_et_al.pdf
